# Supplementary material for: Pancancer analysis of oncogenic BARX2 identifying its prognostic value and immunological function in liver hepatocellular carcinoma
Source: Sci Rep. 2023 May 9;13:7560. doi: 10.1038/s41598-023-34519-8 (PMC10170086; doi:10.1038/s41598-023-34519-8)
Supplement: Supplementary file 6 — Supplementary Tables. [file 41598_2023_34519_MOESM6_ESM.xlsx]

## Sheet: Sheet1
The coexpressed genes associated with BARX2 expression in LIHC
A1BG
A1CF
A2BP1
A2LD1
A2M
A4GALT
A4GNT
AACSL
AACS
AADAC
AADAT
AAGAB
AAK1
AANAT
AASDHPPT
AASS
AATK
ABAT
ABCA11P
ABCA12
ABCA3
ABCA4
ABCA5
ABCA6
ABCA8
ABCA9
ABCB11
ABCB1
ABCB4
ABCB6
ABCB8
ABCB9
ABCC10
ABCC11
ABCC1
ABCC2
ABCC4
ABCC5
ABCC6P1
ABCC6P2
ABCC6
ABCC9
ABCD3
ABCF3
ABCG1
ABCG2
ABCG4
ABCG5
ABCG8
ABHD10
ABHD11
ABHD14A
ABHD14B
ABHD1
ABHD3
ABHD4
ABHD5
ABHD6
ABHD8
ABI1
ABI2
ABI3BP
ABI3
ABL1
ABL2
ABLIM1
ABLIM2
ABP1
ABR
ABTB2
ACAA1
ACAA2
ACACA
ACACB
ACAD10
ACAD11
ACAD9
ACADL
ACADM
ACADSB
ACADS
ACADVL
ACAN
ACAP1
ACAT1
ACAT2
ACBD3
ACBD4
ACCN1
ACCN4
ACCS
ACER3
ACE
ACHE
ACIN1
ACMSD
ACN9
ACO1
ACOT11
ACOT12
ACOT13
ACOT1
ACOT2
ACOT4
ACOT6
ACOT8
ACOT9
ACOX1
ACOX2
ACOXL
ACP2
ACP6
ACPL2
ACPP
ACRV1
ACR
ACSBG2
ACSF2
ACSF3
ACSL1
ACSL5
ACSL6
ACSM1
ACSM2A
ACSM2B
ACSM3
ACSM5
ACSS1
ACSS2
ACSS3
ACTA2
ACTBL2
ACTB
ACTC1
ACTG1
ACTL6A
ACTN1
ACTN3
ACTN4
ACTR2
ACTR3B
ACTR3
ACVR1B
ACVR1C
ACVR1
ACVR2A
ACVRL1
ACY1
ACY3
ACYP1
ACYP2
ADAL
ADAM10
ADAM11
ADAM12
ADAM17
ADAM18
ADAM19
ADAM20
ADAM22
ADAM23
ADAM28
ADAM29
ADAM32
ADAM33
ADAM3A
ADAM6
ADAM8
ADAM9
ADAMDEC1
ADAMTS10
ADAMTS12
ADAMTS13
ADAMTS14
ADAMTS15
ADAMTS16
ADAMTS17
ADAMTS19
ADAMTS1
ADAMTS2
ADAMTS3
ADAMTS4
ADAMTS5
ADAMTS6
ADAMTS7
ADAMTS8
ADAMTS9
ADAMTSL1
ADAMTSL2
ADAMTSL4
ADAP1
ADAP2
ADARB1
ADARB2
ADAT1
ADCK1
ADCK5
ADCY10
ADCY2
ADCY3
ADCY5
ADCY6
ADCY7
ADC
ADD1
ADD2
ADD3
ADH1A
ADH1B
ADH1C
ADH4
ADH5
ADH6
ADHFE1
ADI1
ADIG
ADIPOR1
ADIPOR2
ADK
ADM
ADNP2
ADNP
ADORA1
ADORA2A
ADORA2B
ADORA3
ADO
ADPGK
ADPRHL2
ADPRH
ADRA2A
ADRA2C
ADRB1
ADRB2
ADRB3
ADRBK1
ADRM1
ADSS
AEBP1
AEBP2
AES
AFAP1L2
AFAP1
AFARP1
AFF1
AFF2
AFF3
AFG3L1
AFMID
AFM
AFTPH
AG2
AGAP1
AGAP4
AGAP8
AGBL3
AGER
AGFG1
AGL
AGMAT
AGPAT2
AGPAT4
AGPAT9
AGPHD1
AGR2
AGR3
AGRN
AGTPBP1
AGTR1
AGTRAP
AGT
AGXT2L1
AGXT2L2
AGXT2
AGXT
AHCY
AHDC1
AHNAK2
AHNAK
AHRR
AHSG
AICDA
AIF1L
AIF1
AIFM1
AIFM2
AIG1
AIM2
AIMP2
AJAP1
AK1
AK3L1
AK3
AK5
AKAP10
AKAP11
AKAP13
AKAP1
AKAP5
AKAP7
AKAP8L
AKAP8
AKAP9
AKNA
AKR1A1
AKR1B1
AKR1C1
AKR1C2
AKR1C3
AKR1C4
AKR1CL1
AKR1D1
AKR7A2
AKR7A3
AKR7L
AKT1S1
AKT3
ALAD
ALAS1
ALB
ALDH18A1
ALDH1A1
ALDH1A3
ALDH1B1
ALDH1L1
ALDH1L2
ALDH2
ALDH3A1
ALDH3A2
ALDH3B1
ALDH3B2
ALDH4A1
ALDH5A1
ALDH6A1
ALDH7A1
ALDH8A1
ALDH9A1
ALDOA
ALDOB
ALG14
ALG1L2
ALG1L
ALG1
ALG3
ALG8
ALKBH2
ALKBH6
ALKBH7
ALKBH8
ALMS1
ALOX12B
ALOX12
ALOX5AP
ALOX5
ALOXE3
ALPK1
ALS2CR11
ALS2CR4
ALX4
AMACR
AMBP
AMD1
AMDHD1
AMDHD2
AMFR
AMHR2
AMH
AMICA1
AMIGO2
AMIGO3
AMMECR1L
AMMECR1
AMN1
AMOTL1
AMOTL2
AMOT
AMPD1
AMPD2
AMPD3
AMPH
AMTN
AMT
AMZ1
AMZ2P1
AMZ2
ANAPC11
ANAPC13
ANAPC1
ANAPC2
ANAPC4
ANGPTL2
ANGPTL3
ANGPTL4
ANG
ANK1
ANK2
ANK3
ANKDD1A
ANKIB1
ANKK1
ANKLE2
ANKMY2
ANKRD10
ANKRD11
ANKRD12
ANKRD13A
ANKRD13B
ANKRD13C
ANKRD13D
ANKRD1
ANKRD20A3
ANKRD22
ANKRD23
ANKRD24
ANKRD26
ANKRD27
ANKRD2
ANKRD30B
ANKRD32
ANKRD36BP1
ANKRD36B
ANKRD36
ANKRD39
ANKRD42
ANKRD43
ANKRD44
ANKRD46
ANKRD49
ANKRD50
ANKRD52
ANKRD55
ANKRD58
ANKRD5
ANKRD6
ANKS1A
ANKS3
ANKS4B
ANKS6
ANLN
ANO2
ANO4
ANO8
ANO9
ANP32B
ANTXR1
ANTXR2
ANXA10
ANXA11
ANXA13
ANXA1
ANXA2P1
ANXA2P2
ANXA2P3
ANXA2
ANXA3
ANXA4
ANXA5
ANXA6
ANXA7
ANXA8L1
ANXA8L2
ANXA8
ANXA9
AOAH
AOX1
AP1G2
AP1M1
AP1M2
AP1S2
AP1S3
AP2B1
AP3B2
AP3M2
AP3S1
AP3S2
AP4M1
APAF1
APBA1
APBA2
APBB1IP
APBB3
APCDD1L
APCDD1
APEH
APH1B
APIP
APLF
APLNR
APLP1
APOA1
APOA2
APOA5
APOB48R
APOBEC1
APOBEC2
APOBEC3A
APOBEC3C
APOBEC3D
APOBEC3F
APOBEC3G
APOBEC3H
APOBEC4
APOB
APOC1P1
APOC1
APOC2
APOC3
APOC4
APOE
APOF
APOH
APOL1
APOL4
APOM
APPBP2
APPL2
APP
AQP10
AQP11
AQP1
AQP2
AQP4
AQP7P1
AQP7P3
AQP7
AQP8
AQP9
AQR
ARAP1
ARAP2
ARAP3
ARCN1
ARC
AREG
ARF3
ARF6
ARFGAP2
ARFGEF1
ARFIP1
ARG1
ARGLU1
ARHGAP11A
ARHGAP11B
ARHGAP12
ARHGAP15
ARHGAP18
ARHGAP19
ARHGAP1
ARHGAP22
ARHGAP23
ARHGAP24
ARHGAP25
ARHGAP26
ARHGAP27
ARHGAP28
ARHGAP29
ARHGAP30
ARHGAP31
ARHGAP32
ARHGAP33
ARHGAP39
ARHGAP4
ARHGAP6
ARHGAP8
ARHGAP9
ARHGDIB
ARHGDIG
ARHGEF10
ARHGEF16
ARHGEF17
ARHGEF18
ARHGEF19
ARHGEF1
ARHGEF2
ARHGEF33
ARHGEF35
ARHGEF38
ARHGEF3
ARHGEF4
ARHGEF5
ARHGEF6
ARID1B
ARID2
ARID3A
ARID3B
ARID3C
ARID4B
ARID5B
ARL10
ARL11
ARL14
ARL1
ARL2BP
ARL2
ARL4C
ARL4D
ARL5A
ARL6IP4
ARL6IP5
ARL6IP6
ARL6
ARL9
ARMC10
ARMC2
ARMC3
ARMC4
ARMC5
ARMC8
ARMC9
ARMCX1
ARMCX2
ARMCX3
ARMCX5
ARMCX6
ARNT2
ARNTL2
ARPC1B
ARPC2
ARPC5
ARPP19
ARRB1
ARRDC1
ARRDC2
ARRDC5
ARSA
ARSH
ARSI
ARSJ
ARSK
ART3
ARTN
ARX
AR
AS3MT
ASAH1
ASAM
ASAP1
ASAP2
ASAP3
ASB12
ASB13
ASB18
ASB1
ASB2
ASB4
ASB6
ASB8
ASCC2
ASCL2
ASF1A
ASF1B
ASGR1
ASGR2
ASH1L
ASL
ASMTL
ASMT
ASNSD1
ASNS
ASPA
ASPDH
ASPHD1
ASPHD2
ASPN
ASPSCR1
ASS1
ASTL
ASXL1
ASXL2
ATAD2B
ATAD5
ATF6B
ATF7IP2
ATF7IP
ATF7
ATG10
ATG12
ATG16L1
ATG2A
ATG4A
ATG4D
ATG9B
ATL1
ATL2
ATMIN
ATM
ATN1
ATOH1
ATOX1
ATP10A
ATP10B
ATP10D
ATP11A
ATP11B
ATP12A
ATP13A1
ATP13A2
ATP13A4
ATP13A5
ATP1A1
ATP1A3
ATP1A4
ATP1B1
ATP1B3
ATP2A1
ATP2A3
ATP2B1
ATP2B2
ATP2C1
ATP2C2
ATP5G1
ATP5G3
ATP5H
ATP5I
ATP5J2
ATP5J
ATP6AP2
ATP6V0A1
ATP6V0A4
ATP6V0D2
ATP6V0E2
ATP6V1B1
ATP6V1B2
ATP6V1E2
ATP6V1F
ATP7A
ATP7B
ATP8A2
ATP8B1
ATP9A
ATPAF1
ATPAF2
ATPIF1
ATRIP
ATRX
ATR
ATXN1L
ATXN2L
ATXN7L3B
ATXN7L3
AUH
AUP1
AURKAIP1
AURKAPS1
AVEN
AVPI1
AVPR1B
AXIN1
AXL
AZGP1
AZU1
B3GALNT1
B3GALT2
B3GALT4
B3GALT5
B3GAT1
B3GAT3
B3GNT1
B3GNT2
B3GNT3
B3GNT4
B3GNT5
B3GNT6
B3GNT7
B3GNT8
B3GNT9
B4GALNT2
B4GALNT3
B4GALNT4
B4GALT1
B4GALT4
B4GALT5
B9D2
BAAT
BACE2
BACH2
BAG2
BAG4
BAG5
BAHCC1
BAI1
BAI2
BAI3
BAIAP2L2
BAIAP2
BAK1
BAMBI
BANK1
BAP1
BARD1
BARHL1
BARHL2
BARX2
BASE
BASP1
BAT2L1
BAT2L2
BAT2
BAT4
BAT5
BATF2
BATF3
BAX
BAZ1A
BAZ1B
BAZ2A
BAZ2B
BBC3
BBS12
BBS1
BBS5
BBS7
BBX
BCAR1
BCAS1
BCAS3
BCAS4
BCAT1
BCCIP
BCKDHA
BCKDHB
BCKDK
BCL10
BCL11A
BCL11B
BCL2A1
BCL2L11
BCL2L15
BCL2L1
BCL2L2
BCL2
BCL7A
BCL9L
BCL9
BCLAF1
BCO2
BCORL1
BCOR
BCR
BCS1L
BCYRN1
BDH1
BDKRB1
BDKRB2
BDNF
BDP1
BEAN
BEGAIN
BEND3
BEND4
BEND5
BEND6
BEST1
BEST3
BET1L
BEX2
BEX4
BGLAP
BGN
BHLHE22
BHLHE41
BHMT2
BHMT
BICC1
BICD1
BICD2
BIK
BIN2
BIRC2
BIRC3
BIRC6
BIRC7
BLCAP
BLMH
BLM
BLOC1S1
BLVRA
BLVRB
BMF
BMP10
BMP2K
BMP3
BMP5
BMP6
BMP7
BMP8A
BMP8B
BMPER
BMPR1A
BMPR1B
BMPR2
BMS1
BNC1
BNC2
BNIP3L
BNIP3
BOD1L
BOK
BOLA1
BPGM
BPHL
BPTF
BRCA1
BRCA2
BRCC3
BRD1
BRD3
BRD4
BRD7P3
BRD9
BREA2
BRI3
BRP44L
BRP44
BRPF1
BRS3
BRSK1
BSN
BSPRY
BST1
BTBD10
BTBD16
BTBD18
BTBD1
BTBD2
BTBD3
BTBD7
BTBD8
BTBD9
BTC
BTD
BTF3L4
BTG1
BTG2
BTG3
BTK
BTLA
BTN1A1
BTN2A1
BTN3A1
BTNL9
BUB1B
BUB1
BUD13
BVES
BZRAP1
BZW2
C10orf105
C10orf107
C10orf108
C10orf114
C10orf118
C10orf11
C10orf125
C10orf12
C10orf137
C10orf140
C10orf18
C10orf25
C10orf28
C10orf32
C10orf35
C10orf41
C10orf46
C10orf4
C10orf54
C10orf55
C10orf57
C10orf58
C10orf68
C10orf75
C10orf78
C10orf81
C10orf82
C10orf90
C10orf91
C10orf93
C10orf95
C11orf21
C11orf2
C11orf30
C11orf35
C11orf36
C11orf41
C11orf45
C11orf49
C11orf53
C11orf57
C11orf61
C11orf63
C11orf70
C11orf71
C11orf74
C11orf80
C11orf84
C11orf90
C11orf92
C11orf93
C11orf9
C12orf11
C12orf23
C12orf24
C12orf29
C12orf32
C12orf36
C12orf39
C12orf41
C12orf44
C12orf45
C12orf47
C12orf48
C12orf49
C12orf4
C12orf51
C12orf52
C12orf53
C12orf59
C12orf5
C12orf63
C12orf68
C12orf70
C12orf71
C12orf72
C12orf75
C12orf76
C13orf18
C13orf1
C13orf23
C13orf26
C13orf27
C13orf30
C13orf33
C13orf34
C14orf101
C14orf102
C14orf104
C14orf105
C14orf106
C14orf118
C14orf126
C14orf132
C14orf135
C14orf138
C14orf142
C14orf145
C14orf156
C14orf162
C14orf167
C14orf174
C14orf180
C14orf184
C14orf1
C14orf21
C14orf2
C14orf34
C14orf37
C14orf39
C14orf43
C14orf4
C14orf53
C14orf64
C14orf68
C14orf72
C14orf73
C14orf79
C14orf80
C15orf17
C15orf24
C15orf29
C15orf2
C15orf39
C15orf42
C15orf43
C15orf44
C15orf48
C15orf52
C15orf55
C15orf56
C15orf57
C15orf58
C15orf59
C15orf5
C15orf61
C15orf62
C15orf63
C16orf42
C16orf45
C16orf54
C16orf55
C16orf57
C16orf58
C16orf5
C16orf70
C16orf74
C16orf78
C16orf81
C16orf82
C16orf86
C16orf87
C16orf88
C16orf93
C17orf101
C17orf102
C17orf103
C17orf104
C17orf106
C17orf28
C17orf37
C17orf39
C17orf44
C17orf46
C17orf47
C17orf50
C17orf53
C17orf58
C17orf60
C17orf61
C17orf63
C17orf65
C17orf68
C17orf69
C17orf72
C17orf75
C17orf76
C17orf77
C17orf85
C17orf87
C17orf89
C17orf93
C17orf95
C17orf97
C17orf99
C18orf10
C18orf16
C18orf18
C18orf20
C18orf32
C18orf34
C18orf54
C19orf12
C19orf21
C19orf22
C19orf26
C19orf2
C19orf33
C19orf34
C19orf35
C19orf36
C19orf40
C19orf51
C19orf52
C19orf55
C19orf57
C19orf59
C19orf61
C19orf66
C19orf71
C19orf73
C19orf76
C19orf77
C1GALT1
C1QB
C1QC
C1QL4
C1QTNF1
C1QTNF2
C1QTNF3
C1QTNF6
C1QTNF7
C1QTNF8
C1QTNF9
C1R
C1S
C1orf105
C1orf106
C1orf110
C1orf113
C1orf114
C1orf115
C1orf116
C1orf126
C1orf127
C1orf128
C1orf133
C1orf158
C1orf159
C1orf162
C1orf168
C1orf170
C1orf172
C1orf182
C1orf183
C1orf186
C1orf187
C1orf192
C1orf198
C1orf200
C1orf204
C1orf210
C1orf226
C1orf227
C1orf31
C1orf38
C1orf43
C1orf50
C1orf51
C1orf53
C1orf54
C1orf56
C1orf58
C1orf59
C1orf63
C1orf66
C1orf69
C1orf70
C1orf74
C1orf77
C1orf84
C1orf85
C1orf88
C1orf91
C1orf93
C1orf94
C1orf96
C1orf97
C1orf9
C20orf103
C20orf106
C20orf107
C20orf108
C20orf111
C20orf112
C20orf114
C20orf117
C20orf118
C20orf12
C20orf132
C20orf134
C20orf135
C20orf151
C20orf177
C20orf194
C20orf195
C20orf197
C20orf199
C20orf200
C20orf203
C20orf24
C20orf26
C20orf30
C20orf3
C20orf46
C20orf54
C20orf56
C20orf70
C20orf85
C20orf94
C20orf96
C21orf129
C21orf130
C21orf33
C21orf34
C21orf45
C21orf56
C21orf59
C21orf62
C21orf63
C21orf67
C21orf81
C21orf88
C21orf91
C22orf23
C22orf25
C22orf30
C22orf32
C22orf45
C22orf9
C2CD2
C2CD3
C2CD4A
C2CD4B
C2CD4C
C2CD4D
C2orf15
C2orf27A
C2orf29
C2orf34
C2orf47
C2orf50
C2orf55
C2orf60
C2orf61
C2orf63
C2orf65
C2orf67
C2orf70
C2orf72
C2orf73
C2orf77
C2orf7
C2orf81
C2orf85
C2
C3AR1
C3P1
C3orf14
C3orf16
C3orf17
C3orf18
C3orf21
C3orf23
C3orf34
C3orf52
C3orf55
C3orf57
C3orf59
C3orf63
C3orf64
C3orf70
C3orf72
C3orf75
C4A
C4BPA
C4BPB
C4orf10
C4orf12
C4orf14
C4orf21
C4orf31
C4orf33
C4orf34
C4orf36
C4orf37
C4orf39
C4orf40
C4orf42
C4orf44
C4orf46
C4orf47
C4orf48
C4orf49
C4orf50
C4orf7
C5AR1
C5orf13
C5orf20
C5orf27
C5orf28
C5orf30
C5orf33
C5orf34
C5orf36
C5orf38
C5orf42
C5orf46
C5orf54
C5orf55
C5orf62
C6orf103
C6orf105
C6orf106
C6orf108
C6orf122
C6orf124
C6orf132
C6orf134
C6orf141
C6orf142
C6orf145
C6orf147
C6orf150
C6orf154
C6orf155
C6orf15
C6orf162
C6orf165
C6orf167
C6orf168
C6orf170
C6orf174
C6orf186
C6orf191
C6orf192
C6orf195
C6orf201
C6orf203
C6orf204
C6orf208
C6orf211
C6orf217
C6orf222
C6orf223
C6orf226
C6orf227
C6orf25
C6orf27
C6orf47
C6orf48
C6orf59
C6orf64
C6orf70
C6orf89
C6orf97
C6
C7orf10
C7orf11
C7orf13
C7orf23
C7orf26
C7orf28A
C7orf28B
C7orf30
C7orf31
C7orf40
C7orf42
C7orf44
C7orf49
C7orf51
C7orf52
C7orf54
C7orf55
C7orf57
C7orf60
C7orf64
C7orf68
C7orf69
C7orf70
C7
C8A
C8B
C8G
C8orf30A
C8orf31
C8orf34
C8orf40
C8orf42
C8orf45
C8orf46
C8orf47
C8orf48
C8orf4
C8orf55
C8orf58
C8orf74
C8orf76
C8orf79
C8orf80
C8orf85
C8orf86
C9orf102
C9orf103
C9orf109
C9orf110
C9orf114
C9orf116
C9orf117
C9orf119
C9orf11
C9orf122
C9orf125
C9orf139
C9orf140
C9orf163
C9orf167
C9orf172
C9orf173
C9orf23
C9orf25
C9orf30
C9orf43
C9orf44
C9orf45
C9orf66
C9orf68
C9orf70
C9orf80
C9orf86
C9orf95
C9orf96
C9orf98
CA11
CA14
CA4
CA5A
CA5BP
CA8
CA9
CAB39L
CAB39
CABC1
CABIN1
CABP1
CABP4
CACHD1
CACNA1A
CACNA1B
CACNA1C
CACNA1D
CACNA1F
CACNA1G
CACNA1H
CACNA2D1
CACNA2D2
CACNA2D4
CACNB1
CACNB2
CACNB3
CACNG6
CADM1
CADM3
CADM4
CADPS2
CADPS
CAD
CAGE1
CALB1
CALB2
CALCB
CALCOCO2
CALCR
CALHM1
CALHM2
CALHM3
CALM2
CALML5
CALML6
CALN1
CALR3
CALR
CALU
CAMK1G
CAMK1
CAMK2N1
CAMK4
CAMKK1
CAMLG
CAMSAP1L1
CAMSAP1
CAMTA2
CAND1
CANT1
CAP1
CAP2
CAPG
CAPN10
CAPN13
CAPN14
CAPN1
CAPN2
CAPN3
CAPN6
CAPN8
CAPN9
CAPNS2
CAPRIN1
CAPRIN2
CAPS2
CAPS
CAPZA1
CAPZA2
CARD10
CARD11
CARD14
CARD16
CARD17
CARD9
CARKD
CARM1
CARNS1
CASC1
CASC2
CASC4
CASD1
CASK
CASP10
CASP1
CASP2
CASP4
CASP5
CASP6
CASR
CASZ1
CATSPER1
CATSPER2P1
CATSPERB
CAT
CAV1
CAV2
CAV3
CBARA1
CBFA2T2
CBFA2T3
CBFB
CBLB
CBLL1
CBLN1
CBLN2
CBL
CBR1
CBS
CBX1
CBX2
CBX3
CBX5
CBX6
CBY1
CC2D2A
CC2D2B
CCAR1
CCBE1
CCBL1
CCBP2
CCDC101
CCDC102A
CCDC102B
CCDC103
CCDC104
CCDC106
CCDC107
CCDC108
CCDC109A
CCDC109B
CCDC112
CCDC114
CCDC115
CCDC117
CCDC11
CCDC120
CCDC122
CCDC123
CCDC132
CCDC136
CCDC140
CCDC141
CCDC144C
CCDC146
CCDC148
CCDC149
CCDC14
CCDC152
CCDC153
CCDC157
CCDC159
CCDC160
CCDC19
CCDC24
CCDC28A
CCDC28B
CCDC30
CCDC33
CCDC38
CCDC39
CCDC3
CCDC40
CCDC42B
CCDC43
CCDC45
CCDC46
CCDC51
CCDC52
CCDC53
CCDC56
CCDC58
CCDC62
CCDC64B
CCDC64
CCDC65
CCDC67
CCDC68
CCDC69
CCDC6
CCDC72
CCDC74A
CCDC74B
CCDC78
CCDC79
CCDC80
CCDC81
CCDC82
CCDC84
CCDC85A
CCDC85C
CCDC88B
CCDC88C
CCDC89
CCDC8
CCDC90A
CCDC91
CCDC92
CCDC93
CCDC96
CCDC97
CCDC99
CCDC9
CCIN
CCK
CCL11
CCL14-CCL15
CCL14
CCL15
CCL16
CCL19
CCL20
CCL21
CCL22
CCL23
CCL25
CCL26
CCL28
CCL2
CCL4L2
CCL4
CCL5
CCL7
CCM2
CCNA1
CCNB2
CCND2
CCND3
CCNE1
CCNG1
CCNG2
CCNI2
CCNI
CCNJL
CCNJ
CCNO
CCNT1
CCNT2
CCR1
CCR2
CCR3
CCR4
CCR5
CCR6
CCR7
CCR8
CCRL1
CCRL2
CCS
CCT2
CCT6A
CCT6P1
CCT8
CD101
CD14
CD151
CD164L2
CD177
CD180
CD19
CD1A
CD1C
CD1E
CD200R1L
CD200R1
CD200
CD207
CD226
CD22
CD244
CD247
CD248
CD24
CD274
CD276
CD27
CD2AP
CD2BP2
CD2
CD300A
CD300C
CD300E
CD300LB
CD300LD
CD300LF
CD300LG
CD302
CD33
CD36
CD37
CD38
CD3D
CD3EAP
CD3E
CD3G
CD40LG
CD44
CD47
CD48
CD4
CD52
CD53
CD58
CD59
CD5
CD63
CD69
CD6
CD70
CD74
CD79A
CD80
CD82
CD83
CD84
CD86
CD8A
CD8B
CD93
CD96
CD97
CD99L2
CD99
CDADC1
CDC14B
CDC20B
CDC42BPG
CDC42EP1
CDC42EP3
CDC42EP5
CDC42SE1
CDC42SE2
CDC73
CDCA2
CDCA4
CDCA7L
CDCA7
CDCA8
CDCP1
CDCP2
CDH11
CDH16
CDH17
CDH19
CDH1
CDH20
CDH23
CDH24
CDH26
CDH3
CDH4
CDH6
CDHR1
CDHR3
CDHR4
CDHR5
CDIPT
CDK12
CDK13
CDK16
CDK17
CDK19
CDK20
CDK2AP1
CDK2
CDK3
CDK4
CDK5R1
CDK5R2
CDK5RAP3
CDK7
CDKL1
CDKL2
CDKL5
CDKN1C
CDKN2AIPNL
CDKN2AIP
CDKN2D
CDNF
CDO1
CDON
CDR1
CDR2L
CDR2
CDRT15P
CDRT1
CDRT4
CDS1
CDS2
CDSN
CDX1
CDX2
CDYL2
CDYL
CEACAM18
CEACAM1
CEACAM21
CEACAM3
CEACAM4
CEACAM5
CEACAM6
CEACAM7
CEBPA
CEBPB
CEBPE
CECR2
CECR6
CELF2
CELF4
CELP
CELSR1
CELSR2
CEMP1
CENPA
CENPC1
CENPE
CENPF
CENPH
CENPI
CENPK
CENPO
CENPV
CEP110
CEP135
CEP152
CEP164
CEP170L
CEP170
CEP192
CEP290
CEP55
CEP68
CEP97
CER1
CERCAM
CERKL
CES1
CES2
CES3
CES4
CES7
CES8
CETN2
CFB
CFD
CFHR1
CFHR2
CFHR3
CFHR4
CFHR5
CFH
CFL1
CFL2
CFLAR
CFTR
CG030
CGB2
CGB7
CGNL1
CGREF1
CH25H
CHAC2
CHAD
CHAF1B
CHCHD10
CHCHD1
CHCHD4
CHCHD5
CHCHD7
CHCHD8
CHD1L
CHD2
CHD3
CHD4
CHD5
CHD6
CHD7
CHD8
CHDH
CHEK1
CHGB
CHI3L2
CHIC1
CHIC2
CHID1
CHIT1
CHML
CHMP1B
CHMP4B
CHMP4C
CHMP6
CHMP7
CHN2
CHPF2
CHPT1
CHP
CHRDL1
CHRD
CHRFAM7A
CHRM1
CHRM2
CHRNA10
CHRNA1
CHRNA3
CHRNA5
CHRNA6
CHRNA7
CHRNB2
[truncated: 8,353 more rows]

## Sheet: Shee2
The differentially expressed genes between the BARX2 high and BARX2 low group of LIHC patients
CFTR
CYP26B1
CALCR
PRSS22
ITGA3
TMEM132A
DLX6
CCL26
LGALS14
SCIN
MYH13
PRSS21
PROM1
GAS7
CEACAM7
TKTL1
TFAP2B
GIPR
ANOS1
ALOX5
GPRC5A
ACP3
DPEP1
ISL1
IL20RA
CLCA4
MARCO
CYP24A1
SYT13
PLEKHB1
NLRP2
KCNG1
SLAMF7
MUSK
CDH10
TNC
ADAM28
TNFRSF17
COL9A2
EPN3
NFE2L3
ALX4
KCNH2
SERPINB3
LAMC2
STYK1
COL11A1
CDH3
SEZ6
DLX3
ATP2C2
LPAR2
SNAP91
CLDN18
PFKP
PKM
PAGE1
PITX1
TRPC7
SPTB
FGF10
ST6GALNAC1
SLC12A3
SLC6A15
SPEG
PTGS2
GLI2
PPP2R2C
KCNQ2
SEMA3C
FGF4
ATP12A
CAPN6
SPAG6
AMPH
FGF20
P2RY10
BPIFB2
CDH17
EPHA6
SCTR
CHRNA3
PKP1
SLC13A1
KCNK2
OPRK1
GRHL2
AC000061.1
EPYC
KIF3C
HBQ1
CEACAM6
MYBPC2
TMPRSS11E
PTHLH
PHACTR3
SLC4A11
TESC
SIRPG
CFAP61
CHGB
TBX5
FXYD3
SEL1L3
PITPNM3
CPA1
MYH7
SEMA6A
UNC13D
TGFB2
GABRP
IL11
MYO3A
CRISP3
PGC
ITPR3
MAGEB2
SLC7A4
SEZ6L
SLC5A1
RAB36
KCNK10
CHGA
TCL1A
BMP7
SLC52A3
RSPO4
PAK5
LAMA1
MXRA5
VSIG1
TLR8
SRPX
ELF4
GPR50
PCYT1B
VGLL1
DRP2
NALCN
KLF5
ACOD1
OLFM4
MSLN
FA2H
IL21R
TGM5
FAM189A1
RHOV
EYA1
TRPA1
CALB1
SFRP1
ESRP1
STMN2
NEFM
CKM
KLC3
TNNT1
CASP14
CLC
SLC1A5
APLP1
CD79A
CEACAM5
ATP1A3
HAS1
FAM83E
COMP
TMEM59L
TFPI2
ITGB8
DLX5
ATP6V0A4
ADAP1
EPHB6
NPTX2
HYAL4
AGR2
RLN2
CA9
TYRP1
GLIS3
GATA3
DKK1
SORCS1
CCL7
CCL2
CCL1
MPP2
FOXN1
NMU
CRACD
AREG
UCP1
CPZ
CRTAM
JHY
FOLR1
KIAA1549L
SCGB2A2
SLC35F2
POU2AF1
SYT10
RASAL1
IL26
IFNG
ENO2
AICDA
ULBP1
TULP1
RHAG
IL17F
BMP5
GPR63
PRDM13
HDGFL1
MDFI
PRSS16
GZMK
PCDHB6
BTNL8
CDH6
FGF1
SERPINI2
HHLA2
C3orf52
UPK1B
SLC4A3
ITGB6
GALNT3
KCNJ13
SLC9A2
KISS1R
CD207
NPHS2
QSOX1
AMPD1
HPCAL4
ST6GALNAC5
PADI2
MFAP2
RGS4
PLA2G2D
CR2
SLC2A1
A4GNT
FGF23
BCL11A
EPCAM
SFRP5
HOXB8
CRHR1
MSX2
GRIA2
PCDHB8
GPR31
TEX11
SOHLH2
DUSP4
NPPB
AL139327.1
GJA3
ADGRB2
OBP2A
LAX1
KIAA0087
NXPH1
NUDT10
BICC1
BHLHE41
ITIH5
HOXC11
IL13RA2
COL10A1
PLP1
NRK
TNFAIP6
DAW1
INHA
PI3
KCNS1
ARHGAP40
GTSF1L
EDN3
PMEPA1
RBPJL
ZBP1
MAGEA10
POF1B
PSG8
NDP
CRISP2
BTN1A1
SPDEF
TREM1
CXCL6
SOX21
MYH2
FNDC11
CD70
OVOL2
PCSK2
LAMP5
BPIFB1
RGS13
ATP13A4
PLAAT1
BEST3
TRPV5
SYNGR3
GAL3ST1
IGLL1
LIF
KRT17
CPA4
FLNC
CCDC136
HOXD1
HOXD11
MYOD1
KLK10
EGLN3
FOXJ1
PLPPR3
NXNL2
STK33
CACNG6
UNC13A
MNX1
RBBP8NL
FIBCD1
SLC7A10
EPS8L1
BPIFA2
ADGRE3
SLC6A6
GFPT2
PPP1R1B
FCRLA
POPDC3
FTHL17
JCHAIN
ITGB4
SNAP25
RAB25
FCRL2
ALDH3B2
SYT4
ATP8A2
ALOX5AP
RNF17
CHIT1
FAM83F
ZDHHC8P1
NTS
LRRIQ1
TEX15
ADAMDEC1
VTCN1
ERN2
PIWIL4
DSG3
DSC3
FHOD3
TCN1
CLDN10
DZIP1
CCNJL
HRK
EPHA7
KRT7
KCNH3
GPR55
CHRND
PAX3
WNT10A
STAB2
SCEL
SCRN1
NKX2-8
GALNT5
GAD2
LMX1B
DMRT1
TFAP2A
HCRTR2
FOXF2
CLPS
FGFBP1
FHDC1
TMPRSS4
MMP7
TRIM29
FXYD2
MMP13
TMPRSS13
CASP5
UNC13C
LRRC49
STRA6
BRDT
CLCA2
SIX3
LBX1
GPR87
ZNF365
CHRNA1
HCN4
PRKG2
FGF5
BMPR1B
FRAS1
ANXA3
FBN2
ERP27
CD27
GPR84
SYT16
DUOXA1
DUOXA2
DUOX2
GCNT3
CHST4
PRELID3A
CBLN2
STAC2
HUNK
SIGLEC10
C1orf94
CELA3A
TMEM61
DMRTB1
FCRL5
CRABP2
AQP10
LEFTY2
MBOAT2
WNT9A
PPFIA4
ST6GAL2
SCN1A
ABCA12
NYAP2
TAGLN3
IGSF11
NCEH1
EPHA5
SCD5
PLAC8
SFRP2
ADAMTS16
HAPLN1
CXCL14
DCDC2
KAAG1
TPBG
FAXC
VWDE
RAB19
GPR174
IL2RG
HTR2C
CHRNB3
CHRNA6
NTRK2
ANKRD1
VAX1
PLEKHS1
SYT8
GLB1L2
GGTLC1
ZP1
KIRREL3
HMGA2
MMP3
LYPD6B
ADRA2A
C11orf53
IL18
C2orf50
TKTL2
NPAS3
RBM46
CCDC74B
TUBA3E
TMEM163
POU4F1
GRID2
BOLL
PLEKHH2
BMP3
GRM1
NRSN1
BANK1
ADGRF1
ADGRF4
FAM81B
PLEKHG4B
CD8A
CIBAR2
KCNJ16
MCOLN2
UBASH3B
CDH12
GPR15
UCHL1
PPP1R3A
ASZ1
GBP5
CHODL
TMPRSS15
SLFN13
SEPTIN14
CNTNAP5
PROM2
XAGE2
SPAG17
FMN2
RAET1L
GRIP1
MAGEA8
WIF1
ART3
NAA11
CLDN8
UNC5D
MS4A1
NMNAT2
LRP8
FZD1
C1orf158
SLC34A2
DPYSL5
TRIM63
CFAP251
GALNT14
DZIP1L
CLSTN2
TMSB15B
CD1A
CD1B
CPA2
CPA5
POM121L2
PAGE5
HOXB13
CLIC6
ACTC1
PLA2G4D
PGLYRP3
PIP
CILP2
TFF2
TFF1
S100B
NLRP4
CD3G
CXCR5
MYL3
FCRL3
LY6K
PLCD3
MSLNL
SSTR5
HS3ST6
BICDL2
ZG16B
PDPN
LRRC38
IL23R
C1orf87
LHX8
B3GALT2
NTNG1
CADM3
VANGL2
FCGR3B
TDRD5
SPATA17
KLHDC8A
CCDC74A
EN1
CFAP221
SGPP2
XIRP2
PGLYRP4
TGFA
ADORA1
FCRL4
TRAT1
SPTA1
AIM2
CTLA4
ICOS
CADPS
PTPN13
CXCL3
CXCL5
CXCL1
CDCP1
MST1R
HAND2
TMEM155
HHIP
ELOVL7
CDC20B
ADGRF2
IL22RA2
PI16
HCN1
SP8
SUN3
SLC30A8
EN2
KCNV1
DEFA4
DEFA6
FREM1
ZMAT4
NKX6-3
TRPV6
WNK2
ARMC3
FAT3
SLC7A3
PKNOX2
RPL10L
NGB
CDX2
CLEC1B
TMEM52B
VWA2
SLC6A5
NELL1
PASD1
PPP1R14D
SPINT1
GABRB3
SCN3B
SERPINB7
PLD4
TMEM130
CLEC4D
MMP10
MS4A8
MS4A15
MEI1
JSRP1
TMC4
TTYH1
SPINT2
LY6D
GGT6
KLK1
KLK5
KLK6
KLK11
KLK13
KRT80
KRT1
RCOR2
EVPL
PLAAT5
ENTPD3
SCARA5
PNOC
FAM83B
KLHL30
MTCL1
CHRM1
ADAM18
MUCL3
NPNT
PLA2G4F
CTRB1
CTRB2
KLK7
VCX3A
ACTBL2
HSPB3
STK32A
P2RY12
MINAR1
CXCL8
SPRR1B
SPRR1A
CRCT1
CCDC8
ZNF280A
CT55
BNC1
NLGN1
TACR3
CTNND2
ZPLD1
RNF150
SLN
LGALS9B
CST2
CST1
SEMA3E
ADORA2B
KRT75
MZB1
KRT4
KRT83
PFKFB3
IRX2
SIX2
DLGAP1
HOXB9
SDR16C5
LILRP2
TRH
PKHD1
PDGFD
PLAC1
HS6ST2
PKIA
FPR2
FPR1
FUT3
NPTX1
KRT19
KRT15
KRT13
KSR2
CDK5R2
SSX6P
NLRP5
TMEM51
UTF1
COL8A2
MLLT3
FAM90A1
FRMD5
MAL
GAP43
LRRC15
CALB2
CSDC2
ARNT2
FUT9
SNTG2
KRT2
MYEOV
HPSE2
EVC2
DMRT2
OLR1
INSM1
AGR3
FAM166C
GPRC6A
SUSD5
PIFO
CBY2
TLR10
AC020659.1
GLIS1
CHRNA9
SLC6A19
LINGO2
GCSAM
SLC26A9
UGT8
SLC66A1L
CD164L2
DES
TMEM51-AS1
CST6
GRAMD2A
CHRNA7
DPP10
TEX26
PRIMA1
FAM172BP
GAPT
LRRN1
PLEKHD1
TMPRSS7
FOXG1
SPHK1
ENTHD1
RIMS2
TRIM60
DSCAML1
CETN1
RIMKLA
B3GNT8
LINC01561
KCNA3
AC024940.1
UBE2U
CD19
ZBED2
RPRM
NHLH2
MBOAT4
TENM3-AS1
MLF1
SLITRK1
CALML5
TUBAL3
UCN3
CTXN1
ERBB4
PSAPL1
ALOXE3
TMEM125
SLITRK4
ARL14
NRXN1
LINC02870
TH
FAR2P1
SLC9A4
ALX1
FZD2
AC022148.1
RNF182
LINC01559
OXTR
CHRM2
MAPK15
PENK
TMEM132C
SOX2
MAB21L2
C6orf223
FDCSP
ADGRB1
CELF2-AS1
TIGIT
MGAT4C
B4GALNT4
NXPH4
CAV3
EPHB3
HS3ST4
CCNYL2
C1orf116
WFDC10B
OTOP3
MCEMP1
IGSF5
NKX2-5
CALHM3
CALN1
C2CD4C
GRIN2A
KLRC4
IZUMO1R
BPIFA4P
MACC1
B3GALT5
SLC35F3
KCTD8
ARSI
RPL7AP28
TACSTD2
CCSER1
EFNA5
PKP3
KCND2
GAST
SLITRK6
C14orf180
CLDN6
SATL1
B3GALT5-AS1
TCEAL2
CLCNKB
FAM227A
MUC6
LRRC14B
SGCZ
FLRT2
ANO9
MYADML2
MFSD6L
MAGEA11
RBM11
HS6ST3
LINC00158
KRT6B
MUC1
SPATA8
SMIM23
MORN5
PRAME
ADARB2
NRG3
KCNQ5
LINC00839
CALHM1
NKAIN3
GRK1
LEMD1
KRT5
NBPF6
BPIFB4
BTLA
GABRA5
FCAR
SPATA12
ANKRD20A5P
MAGEE2
KRT16
KRT14
P2RY4
CCK
SLIT1
LYPD6
KRT12
LHFPL3
SAMD11
AMTN
EZHIP
TMEM72
TTC24
DMBT1
CLEC17A
DNER
RTP5
WNT7B
C6orf132
HEPACAM2
NCR3LG1
IL17REL
IGFL1
PDCD1
IGHV1OR15-9
NCCRP1
KRTAP1-1
HMX3
H1-9P
VWC2
HMX2
BEND4
ASTL
GJB3
SBSN
VSTM1
SP6
ALKAL2
RASSF10
GJB4
CTSE
SULT1C3
SFTA2
CPNE4
NUDT11
FUT4
PRTN3
NBPF4
SPTSSB
AJAP1
MMP1
ALKAL1
S100A2
POU3F4
DTHD1
ADAM32
C6orf141
GUCA2A
HMGA2-AS1
LYPD2
ZNF860
VEPH1
AC034105.1
SLC28A3
DMBX1
SERPINB2
CR1L
LHFPL5
IGKV7-3
CYYR1-AS1
KEL
ZNF560
TUBA3C
AVPR1B
CLEC4C
BPIFA1
AC021146.1
CARD11
DCAF12L2
TMEM207
KRTAP4-1
ZNF536
RYR2
ZNF534
PPP1R14C
PLXNB3
COLGALT2
RASSF9
MUC2
PAX9
GRM3
DCAF12L1
L1CAM
CSAG1
RORB
MIR429
RN7SKP214
LINC02408
FANK1
PLPP4
RIPPLY2
CCDC160
RHOXF2B
GPRIN2
COL11A2
TSBP1
SLC44A4
LINC01854
PSORS1C2
PSORS1C1
DDR1
LINC01123
DISP3
OR2H2
IGKV1OR2-3
GABBR1
IGFL2
KRT40
CD177
PCDHA2
PRSS1
AARD
CLLU1-AS1
VIT
AL356414.1
LINC00661
KRT6A
AL049775.1
MUC19
VCX3B
CYS1
CLEC6A
C21orf62
SERPINB4
SERPINB5
TMEM200C
XKR4
IGKC
IGKJ5
IGKV4-1
IGKV5-2
IGKV6-21
IGKV3D-20
IGKV3D-11
IGKV1D-42
IGLV4-69
IGLV8-61
IGLV4-60
IGLV6-57
IGLV10-54
IGLV1-51
IGLV1-50
IGLV5-48
IGLV1-47
IGLV7-46
IGLV5-45
IGLV1-44
IGLV7-43
IGLV1-40
IGLV5-37
IGLV1-36
IGLV2-33
IGLV3-27
IGLV3-25
IGLV2-23
IGLV3-22
IGLV3-21
IGLV3-19
IGLV2-18
IGLV3-16
IGLV2-14
IGLV3-12
IGLV2-11
IGLV3-10
IGLV3-9
IGLV4-3
IGLV3-1
IGLJ2
IGLC2
IGLC3
IGLC7
TRBV6-1
TRBV4-1
TRBV9
TRBV6-5
TRBV6-6
TRBV5-1
TRBV4-2
TRBV20-1
TRBV24-1
TRBV27
TRAV2
TRAV8-1
TRAV12-1
TRAV8-3
TRAV13-1
TRAV12-2
TRAV14DV4
TRAV8-6
TRAV21
TRAV22
TRAV25
TRAV29DV5
TRAV26-2
TRAV35
TRAV36DV7
IGHA2
IGHG4
IGHG2
IGHA1
IGHG1
IGHG3
IGHD
IGHM
IGHJ2
IGHJ1
IGHV6-1
IGHV1-2
IGHV1-3
IGHV2-5
IGHV3-7
IGHV3-11
IGHV3-13
IGHV3-15
IGHV1-18
IGHV3-20
IGHV3-21
IGHV3-23
IGHV1-24
IGHV2-26
IGHV4-28
IGHV3-33
IGHV4-34
IGHV3-35
IGHV3-38
IGHV4-39
IGHV1-45
IGHV1-46
IGHV3-48
IGHV3-49
IGHV5-51
IGHV3-53
IGHV1-58
IGHV4-61
IGHV3-66
IGHV1-69
IGHV2-70D
IGHV3-73
IGHV5-78
IGHV7-81
KRTAP2-3
LINC02656
AC104131.1
NOC2LP1
HNRNPA1P33
ZNF888
HBE1
ATP5PBP3
RRM2P3
UCA1
FOXI3
VSTM5
LCNL1
LRRC37A4P
SEC14L6
SPINK13
MEG3
AC090921.1
FER1L6
COL28A1
GRID2IP
MUC5AC
LINC02649
AC116351.1
ZNF663P
AP005901.1
AC073316.1
AC099552.1
KRT19P1
TENM3
AC008060.1
ACTBP8
AL356234.1
LL22NC03-63E9.3
ZNF880
AC112721.1
LINC01793
AC112721.2
IGLC6
RN7SKP106
IGLV9-49
CLDN10-AS1
MEG9
IGHV3-64
AC106786.1
AC112495.1
LINC02593
LINP1
AC073365.1
LINC01342
AC004870.2
AC142381.1
MIR181A2HG
IGKV3D-15
HAGLR
DTNB-AS1
AL161785.1
IGHV4-59
GUSBP6
AL591686.1
FAM96AP2
AC103563.1
IGKV1D-27
HSD52
IGHV3-74
AC016735.1
DUX4L9
AC010789.1
AL161908.1
LINC02830
U82695.1
PVALEF
MIR137HG
LINC00705
LINC00113
LHFPL3-AS2
IGKV6D-21
AP000619.1
IGHV3-72
MKRN7P
AC016582.1
NTF4
MTND1P23
LAMP5-AS1
LINC02528
LGALS17A
AC091729.2
AC008013.1
AC087499.2
MLXP1
PP12613
FAM30A
LCT-AS1
ERVMER34-1
FKBP14-AS1
AL160286.1
MIR663AHG
SPANXB1
RPL7AP22
LTB
AL162414.1
SOX21-AS1
AL358394.1
SELENOOLP
HNRNPA1P46
NGF-AS1
RNF144A-AS1
LINC02869
AP000593.2
AC245100.3
HOTAIR
ROCR
AC079779.2
AL355997.1
SRGAP3-AS2
LINC02577
LINC02041
SATB1-AS1
HECW2-AS1
IGHV3-47
VIM-AS1
LINC00582
PRKAR1B-AS2
MICD
SACS-AS1
LINC01501
PRAC2
AL109914.1
AC013460.1
KIF25-AS1
ANKRD36BP2
AL049646.1
TRBV5-4
AL022316.1
XXYLT1-AS2
LINC00595
AC114803.1
NEK2P4
ANKRD18B
IGKV1OR22-5
AL354824.1
AL121757.1
AL139095.3
AL445933.1
FOXD3-AS1
AL137803.1
MIR205HG
LINC01507
SCTR-AS1
LINC01804
LINC01436
AC093702.1
ZBTB46-AS1
APCDD1L-DT
IGKV1OR2-108
AP000696.1
AC103563.3
AC072052.1
FAR2P4
IGHV4-31
AC108868.1
AL391840.1
LINC01090
AF064860.2
TSPAN19
LINC01819
NEBL-AS1
AL731567.1
AC108868.2
SILC1
AL122003.1
LINC01701
IGHV3-43
AC026320.1
AC015712.1
AL355994.2
TGFB2-AS1
AC073323.1
RSU1P2
LINC02576
LINC01517
AL592430.1
AC004990.1
AL158819.1
SLCO4A1-AS1
TNF
HMGA1P8
IATPR
LINC01638
LINC00460
LINC00462
LINC01122
NRAD1
IGHV3OR16-10
AC005083.1
AC103563.7
LINC01694
CTXN2
IGKV3OR2-268
PPP1R2P2
PAGE2
LINC01781
LINC01191
AL451069.3
AC009264.1
SNX18P7
AL138930.1
AL139042.1
RHOXF1P1
MCIDAS
WDR82P1
AC060834.2
MIR155HG
LINC02539
LINC01777
AC010983.1
C12orf75
LINC01366
LINC02331
THRA1/BTR
LINC01281
LINC02154
AC087499.4
LINC00494
SNTG2-AS1
AC013268.3
LINC00941
AC007405.2
HGC6.3
ELFN1-AS1
CLEC2L
AC091806.1
LINC01695
ARHGEF38
LINC01829
GLIS3-AS1
IGHJ3P
IMPDH1P4
TRBV30
RNF223
LINC01502
LINC01358
LINC01522
AC073115.2
GPAT2P1
AC007384.1
SHISA9
AL137026.2
IGKV1OR10-1
LINC02245
AL365226.1
LINC00316
TRBV3-1
CT75
LINC02806
LINC01589
CASC4P1
LINC00707
PAGE2B
AC068299.1
TMED10P2
AC108749.1
LINC00879
PRR20G
IGKV1D-8
IGKV1-6
IGKV3-20
IGKV1D-33
AC244205.1
IGKV1-17
LINC00636
TNFRSF13B
AQP1
IGKV1-8
PNMA2
IGKV1-16
IGKV1D-16
IGKV2-24
IGKV3-11
SLC25A24P1
ARHGAP8
IGKV2D-24
IGKV1-9
SPRR2A
IGKV1-33
AC087477.1
UGT1A8
IGKV1-39
PCDHGC4
LINC02046
UGT1A10
IGKV2D-28
IGKV1D-43
RPS29P11
IGKV1D-17
ZNF702P
IGHJ3
IGKV3-7
PSG4
IGKV2-30
IGKV2D-29
IGKV1-12
RN7SL8P
IGKV1-5
MNX1-AS1
HMGB1P38
IL12A-AS1
RPS18P6
IGKV2-28
IGKV3-15
KCNK15-AS1
IGKV1-27
AC246787.2
LINC02086
AC022075.1
GS1-24F4.2
CASC8
LINC00968
PICART1
INSL3
LINC02268
TRPC7-AS1
LINC02505
AC010275.1
AC011352.1
AP000344.2
PCDHGB8P
AC016642.1
AC106882.1
FLJ42969
AC133963.1
LINC00992
HAS2-AS1
AC012339.1
C8orf34-AS1
FMN1
AC131254.1
C5orf66-AS1
LINC01411
LINC02212
AC096711.1
LINC00942
HOXC13-AS
AC110813.1
AC034245.1
LINC02261
AC008691.1
AC114786.1
AC124854.1
LINC02147
AC106795.3
AC122694.1
AC034206.1
AACSP1
LINC02105
KNOP1P5
LINC01511
AC091435.2
AC109361.2
AC106865.1
AC093730.1
AC138965.2
EPHA5-AS1
AC110772.2
IGKV2D-40
AC091173.1
LINC02228
CAB39P1
FOXD1
PITPNM2-AS1
AC096734.1
IGKV1D-39
AC096711.2
LINC01267
AC093916.1
SNHG27
RNU6-1161P
IGLV2-34
IGHV7-56
IGHV3-62
IGLV2-5
IGLVI-70
IGHV3-76
IGHV1-67
TRBV7-7
IGHV7-34-1
IGLV3-29
AC008514.1
AC069120.1
COPDA1
AC012103.1
LINC02159
IGKV2-4
IGHV3-25
IGLV2-28
IGKV2OR22-3
IGKV1OR22-1
IGKV1-13
AC120193.1
IGHV3-52
LINC01414
AP002852.1
AC138646.1
IGKV2OR22-4
IGHV1-14
IGHV3-60
AC091182.2
IGHGP
IGHV3-6
IGHV3-19
IGHV3-63
IGHV3-22
AC022730.4
NRG1-IT1
IGKV2-29
IGHV1-17
IGHV3-71
AC084346.1
IGKV2-26
LINC02842
IGKV2-18
IGHV1-12
IGHV3-75
IGHV3-42
PKIA-AS1
IGHV7-27
AC120036.3
IGHV4-55
LINC02750
AP000757.1
BBOX1-AS1
AC027031.2
RTL1
IGLL5
AC024405.2
AP000757.2
ATP5PBP5
INMT-MINDY4
GRM5-AS1
AC087623.1
AL049629.1
WIZP1
OR5BA1P
AF131215.5
AP002957.1
TBX5-AS1
PCDHA3
AC084357.3
AC007368.1
LINC02389
IFNG-AS1
AC022509.1
DNAAF4
ADGRD1-AS1
AP003721.1
ZNF486
OR13A1
AC006065.4
CAPNS2
AC022509.3
AC135782.1
MIR200CHG
CLLU1
AC007569.1
LINC01619
LINC02413
AC007424.1
KCCAT198
AC125603.1
MGAM2
AC025265.3
AC121757.1
LINC02416
AC016705.1
PPIAP45
AC069228.1
CLEC5A
AC020637.1
LINC00592
AL117190.1
AC027013.1
AL358334.2
LINC01579
AC122685.1
LINC00520
AL355102.4
OR11H7
AL133370.1
DUXA
AL049836.1
TUBB3
AL132642.1
CHEK2P2
AL355075.5
LINC02345
IGHV4OR15-8
IGHV1OR15-2
AC011767.1
IGHV3OR15-7
AC016705.2
AC027243.1
LINC01583
AC087477.4
AC010478.1
AC136428.1
AC243562.2
NCAPGP2
AC015660.2
AC004817.2
AC007938.1
AC106729.1
AC010547.2
AC013565.1
AC068700.1
LINC02182
AC138305.1
AC005307.1
AL450468.2
AL160286.2
AL512274.1
AL049555.1
LINC02188
SPINT1-AS1
AC099524.1
AC092384.3
ANKRD26P1
ATP2C2-AS1
AC110491.1
AC122134.1
AC021087.4
AC108860.2
TUBB8
TBILA
AC040174.1
LINC01976
SSTR5-AS1
AC006058.1
LOXL1-AS1
IGHV3OR16-15
LINC01978
MMP12
AC015921.1
AC110285.3
AC003965.2
MIR4538
GTSCR1
AC007923.1
AF186192.3
LINC02864
DLGAP1-AS3
GDF2
AC080037.2
ANXA8L1
MIR3125
ANXA8
FCGR1CP
ZNF488
CXADRP3
CYP4F35P
LINC00668
GACAT2
AC004585.1
PNLIPRP2
AP002478.1
LINC01929
AC005256.1
AC005381.1
AC016168.2
SMIM22
AC007785.1
ERFL
SLC6A14
AC010524.1
FENDRR
AC245884.9
IFNL3P1
IGFL2-AS1
IGFL1P1
CSAG2
LINC01711
ERVV-2
AL356740.3
SPIB
CYP4F23P
ERVV-1
AC011453.1
AL022067.1
SPACA6P-AS
AC040174.2
KC877982.1
AC022028.2
AF131215.7
LINC01480
IGKV1OR2-11
IGHV3OR16-11
IGHV3OR16-12
IGHV3OR16-9
CR382285.1
IGHV3-30
AC007681.1
IGHV3OR16-6
IGHV3OR16-8
IGHV3OR16-13
AC134879.2
IGKV1OR2-6
SMIM32
AC017076.1
AC091614.1
AL390719.2
AL645608.6
AC016252.1
AFAP1-AS1
AC103702.2
AC015712.6
AC079834.1
AL731533.2
AC006946.2
LINC02712
AC006946.3
LHX1
AC245041.1
MIR8071-1
AC105105.3
IGHV2-70
AC099521.2
ZNF280B
AL592227.1
TRBV12-5
AL161431.1
AC092111.1
AC018695.6
HNF1B
AL449403.3
XKR5
FLJ16779
AC244157.2
PICSAR
PRSS2
FLJ36000
TRBV13
LINC00540
IGKV1D-13
AC004696.1
AC245884.12
IGHV4-4
TRBV15
AC245041.2
AC002401.4
HNRNPCL3
SPANXA2-OT1
LHX1-DT
IGHV1OR21-1
NEFL
AC007906.2
AC126175.2
NLRP3P1
LUNAR1
AC022509.4
IGLV2-8
AC135068.2
IGHV3-41
AC010998.3
CHMP1B2P
AL162574.2
NKILA
IGKV1D-12
AC020951.1
GPR1-AS
Z97653.2
PP2672
AP005205.3
AL356274.2
AL845472.1
AL121835.2
AC096656.1
AC078925.4
AC007342.9
AP000943.3
AC023824.6
AC079298.3
AC068299.2
IGHV1-69D
BX537318.2
PCAT14
AL117327.1
BLACAT1

## Sheet: Sheet3
The overlapping genes between significantly co-expressed genes and significantly differentially expressed genes of BARX2 in LIHC.
gene_name	log2FoldChange
CFTR	3.54393
CYP26B1	1.64672
CALCR	1.61845
PRSS22	3.65141
ITGA3	1.54715
TMEM132A	1.9408
DLX6	1.26851
CCL26	1.35602
LGALS14	4.94824
SCIN	1.41679
PRSS21	2.69656
PROM1	4.1192
GAS7	1.10959
CEACAM7	3.5803
GIPR	1.10104
ALOX5	1.10087
GPRC5A	1.27267
DPEP1	1.5033
ISL1	1.77799
IL20RA	1.9518
CLCA4	1.9697
MARCO	1.75024
CYP24A1	1.68366
SYT13	2.94681
PLEKHB1	1.99048
NLRP2	1.37083
KCNG1	1.20426
SLAMF7	1.24076
MUSK	1.62532
TNC	1.24
ADAM28	1.65163
TNFRSF17	1.9963
COL9A2	1.58021
EPN3	2.16919
NFE2L3	1.08372
ALX4	1.04507
KCNH2	1.49052
SERPINB3	1.92142
LAMC2	3.13189
STYK1	2.41531
COL11A1	1.3958
CDH3	1.45755
DLX3	1.41443
ATP2C2	2.30848
LPAR2	1.34297
SNAP91	3.03786
CLDN18	2.53494
PFKP	1.46879
PITX1	1.10801
TRPC7	1.60847
SPTB	1.01136
FGF10	1.39937
ST6GALNAC1	1.13653
SLC12A3	1.07433
SLC6A15	2.69453
SPEG	1.7636
PTGS2	1.07974
GLI2	1.15339
PPP2R2C	1.32743
KCNQ2	1.03415
SEMA3C	1.71449
ATP12A	2.0313
CAPN6	2.90757
AMPH	1.24982
FGF20	1.75874
P2RY10	1.24253
CDH17	2.87924
EPHA6	3.06297
SCTR	2.04827
CHRNA3	1.21619
PKP1	1.13515
SLC13A1	1.42211
KCNK2	1.74622
GRHL2	3.78172
EPYC	1.19267
KIF3C	1.19677
HBQ1	1.42925
CEACAM6	4.0261
MYBPC2	1.20785
PTHLH	1.77989
PHACTR3	1.19718
SLC4A11	1.17041
TESC	1.00715
SIRPG	1.04784
CHGB	1.38408
TBX5	1.19523
FXYD3	1.25536
SEL1L3	1.53935
PITPNM3	1.95989
MYH7	1.0504
SEMA6A	1.05662
UNC13D	1.41133
TGFB2	1.58044
GABRP	3.26785
IL11	1.61162
MYO3A	4.2922
CRISP3	2.10207
ITPR3	1.27687
SLC7A4	1.22431
SEZ6L	1.32339
SLC5A1	4.07604
RAB36	1.53941
TCL1A	1.4778
BMP7	2.59024
LAMA1	1.36124
MXRA5	1.08764
VSIG1	1.18139
TLR8	1.09441
SRPX	1.23629
ELF4	1.01047
PCYT1B	1.44516
VGLL1	2.87074
DRP2	1.49259
NALCN	1.01586
KLF5	1.1426
OLFM4	2.55321
MSLN	1.14574
FA2H	2.7891
IL21R	1.41379
TGM5	1.38564
FAM189A1	1.55788
RHOV	3.2339
TRPA1	1.69912
CALB1	1.3737
SFRP1	1.07022
ESRP1	1.11593
STMN2	1.61981
CKM	1.04735
KLC3	1.90555
TNNT1	1.33972
SLC1A5	1.01094
APLP1	1.0075
CD79A	1.77042
CEACAM5	2.79916
ATP1A3	1.18545
HAS1	1.42035
FAM83E	2.05937
COMP	1.7655
TMEM59L	1.18533
TFPI2	1.57384
ITGB8	2.57673
DLX5	1.08863
ATP6V0A4	1.54295
ADAP1	1.12617
EPHB6	1.55611
NPTX2	1.503
HYAL4	1.05642
AGR2	2.02596
RLN2	1.60225
CA9	2.93684
TYRP1	1.25921
GLIS3	1.17493
GATA3	1.15713
SORCS1	1.34726
CCL7	1.13395
CCL2	1.08301
MPP2	1.36999
FOXN1	1.49333
NMU	1.19849
AREG	1.07462
UCP1	1.1115
CPZ	1.07613
CRTAM	1.21825
FOLR1	1.55897
SLC35F2	1.07005
POU2AF1	1.14489
SYT10	1.37863
RASAL1	1.48395
IFNG	1.22479
ENO2	1.33413
AICDA	1.52507
ULBP1	1.08908
TULP1	1.05842
RHAG	1.14979
IL17F	1.19967
BMP5	1.23551
GPR63	1.33728
MDFI	1.17358
PRSS16	1.09719
GZMK	1.01959
PCDHB6	1.06042
CDH6	1.65038
FGF1	1.1606
HHLA2	1.946
C3orf52	2.26594
UPK1B	1.45094
SLC4A3	1.96532
ITGB6	1.17776
GALNT3	1.64293
KCNJ13	1.37918
SLC9A2	1.46581
KISS1R	1.13526
CD207	1.35726
QSOX1	1.17994
AMPD1	1.89828
HPCAL4	1.29318
ST6GALNAC5	1.39859
PADI2	1.21152
MFAP2	1.18283
RGS4	1.7908
PLA2G2D	1.93032
CR2	1.89356
SLC2A1	1.01599
A4GNT	2.54166
FGF23	1.4703
BCL11A	1.4666
EPCAM	1.08716
SFRP5	4.9443
HOXB8	1.07388
CRHR1	2.25941
MSX2	1.85718
PCDHB8	1.0454
GPR31	1.21028
DUSP4	1.37394
NPPB	1.03897
GJA3	1.10474
OBP2A	1.1286
LAX1	1.06112
KIAA0087	1.45859
NUDT10	1.17287
BICC1	1.52863
BHLHE41	1.13598
ITIH5	3.07321
HOXC11	1.39048
IL13RA2	1.11393
COL10A1	1.71218
PLP1	1.43577
NRK	1.41338
TNFAIP6	2.17386
INHA	1.47906
PI3	2.20189
KCNS1	2.0636
GTSF1L	1.63827
EDN3	1.05982
PMEPA1	1.81717
RBPJL	1.06795
ZBP1	1.14033
POF1B	1.22171
PSG8	2.32521
NDP	1.73677
CRISP2	2.43117
BTN1A1	1.44225
SPDEF	1.10142
TREM1	1.5234
CXCL6	1.53325
SOX21	1.55574
CD70	1.09471
OVOL2	2.43539
PCSK2	1.28455
RGS13	1.14874
ATP13A4	1.64544
BEST3	1.94954
TRPV5	2.23028
SYNGR3	1.27404
GAL3ST1	1.26173
IGLL1	1.96864
LIF	1.23558
KRT17	2.10889
CPA4	1.39923
FLNC	1.06791
CCDC136	1.25407
HOXD1	1.41806
HOXD11	1.63493
KLK10	2.4324
EGLN3	1.29195
FOXJ1	1.50307
NXNL2	1.57423
STK33	1.032
CACNG6	2.10957
UNC13A	1.08489
MNX1	1.44351
FIBCD1	1.27113
EPS8L1	2.16228
SLC6A6	1.23457
GFPT2	1.18225
PPP1R1B	2.49316
FCRLA	1.10176
ITGB4	1.43822
SNAP25	1.40733
RAB25	4.42399
FCRL2	1.48057
ALDH3B2	3.37185
ATP8A2	1.91461
ALOX5AP	1.03598
CHIT1	1.72522
FAM83F	1.2215
ZDHHC8P1	1.79974
NTS	2.1808
LRRIQ1	2.18958
TEX15	3.47497
ADAMDEC1	1.6279
VTCN1	4.1783
ERN2	1.87436
PIWIL4	1.53625
DSG3	1.55084
DSC3	2.54692
FHOD3	1.14662
TCN1	2.01606
CLDN10	4.23316
DZIP1	1.04296
CCNJL	1.40146
EPHA7	1.5339
KRT7	1.23865
KCNH3	1.35801
GPR55	1.08687
PAX3	1.5553
WNT10A	1.62031
STAB2	1.05906
SCEL	1.64085
SCRN1	1.50607
NKX2-8	1.93836
GALNT5	1.67888
GAD2	1.94203
LMX1B	1.89436
DMRT1	1.67101
TFAP2A	1.28462
HCRTR2	1.0455
FOXF2	1.43069
FGFBP1	2.16728
FHDC1	1.13984
TMPRSS4	1.60794
MMP7	2.18342
TRIM29	1.09231
FXYD2	1.26823
TMPRSS13	1.78839
CASP5	1.1987
UNC13C	1.52789
LRRC49	1.01847
STRA6	1.39227
CLCA2	1.63502
SIX3	2.05672
GPR87	2.00213
ZNF365	1.19273
CHRNA1	1.18035
HCN4	2.65078
PRKG2	1.632
FGF5	1.65619
BMPR1B	1.53684
FRAS1	1.69839
ANXA3	2.77383
FBN2	1.04543
ERP27	1.41413
CD27	1.23197
GPR84	1.54801
SYT16	2.25025
DUOXA1	1.16758
DUOXA2	1.80209
DUOX2	2.26127
GCNT3	1.10195
CHST4	3.65767
CBLN2	2.16907
STAC2	2.31527
HUNK	1.41767
SIGLEC10	1.10042
C1orf94	1.98848
TMEM61	1.19914
FCRL5	2.00255
CRABP2	1.90981
AQP10	1.24619
LEFTY2	1.01098
MBOAT2	1.44966
WNT9A	1.30461
PPFIA4	1.39297
ST6GAL2	1.2455
ABCA12	1.31419
IGSF11	1.06875
NCEH1	1.35658
EPHA5	1.78012
SCD5	1.92233
PLAC8	1.07627
SFRP2	1.5542
ADAMTS16	1.04522
HAPLN1	1.20552
CXCL14	2.72963
DCDC2	1.55098
KAAG1	1.44378
TPBG	1.23982
VWDE	3.59646
RAB19	1.03717
GPR174	1.10042
IL2RG	1.08769
CHRNA6	1.03161
NTRK2	1.24089
ANKRD1	1.35651
VAX1	2.18607
SYT8	2.02635
GLB1L2	1.1298
GGTLC1	1.16579
ZP1	1.43182
KIRREL3	1.2015
HMGA2	2.11442
LYPD6B	3.91075
ADRA2A	1.00649
C11orf53	2.64435
IL18	1.08209
C2orf50	1.30746
NPAS3	1.04869
CCDC74B	1.59306
TMEM163	1.37098
POU4F1	1.39938
PLEKHH2	1.04486
BMP3	1.28655
GRM1	1.03193
NRSN1	1.87649
BANK1	1.24939
FAM81B	1.56247
PLEKHG4B	1.54783
CD8A	1.15459
KCNJ16	3.50809
MCOLN2	1.10618
UBASH3B	1.19943
GPR15	1.25687
UCHL1	1.3639
GBP5	1.20442
SLFN13	1.05112
CNTNAP5	2.16115
PROM2	3.2932
XAGE2	3.7
SPAG17	1.59548
RAET1L	1.7035
GRIP1	1.60329
WIF1	1.51823
ART3	1.39057
CLDN8	1.61751
MS4A1	1.34914
NMNAT2	1.16197
LRP8	1.04171
FZD1	1.18088
C1orf158	1.07455
SLC34A2	3.69768
DPYSL5	1.40913
TRIM63	1.06488
GALNT14	1.34232
DZIP1L	1.31633
CLSTN2	1.47188
TMSB15B	1.38116
CD1A	1.43392
CPA2	2.4439
CPA5	1.0004
POM121L2	1.46002
HOXB13	2.43242
CLIC6	2.18672
ACTC1	1.39023
PLA2G4D	1.16036
PGLYRP3	1.56857
PIP	1.19271
CILP2	1.0535
TFF2	2.46713
TFF1	2.10136
S100B	1.34694
CD3G	1.05182
CXCR5	1.02218
MYL3	1.17435
FCRL3	1.23257
PLCD3	1.14906
MSLNL	1.4081
SSTR5	1.44045
HS3ST6	1.53222
ZG16B	1.98209
PDPN	1.08321
LHX8	2.61821
B3GALT2	1.88055
NTNG1	1.51635
CADM3	1.59385
VANGL2	1.318
FCGR3B	1.09271
TDRD5	1.80975
SPATA17	1.40734
KLHDC8A	1.29512
CCDC74A	1.08394
EN1	1.42335
SGPP2	2.42375
PGLYRP4	2.37113
TGFA	1.67792
ADORA1	1.53592
FCRL4	1.32486
TRAT1	1.02068
AIM2	1.60312
CTLA4	1.02844
ICOS	1.03365
CADPS	2.17452
PTPN13	1.54998
CXCL3	1.13885
CXCL5	2.64641
CXCL1	1.35463
CDCP1	1.47928
MST1R	1.40538
HAND2	1.00409
TMEM155	1.31553
HHIP	1.12711
ELOVL7	1.20863
CDC20B	1.05198
IL22RA2	1.80567
PI16	1.39959
SP8	2.52676
EN2	1.08579
KCNV1	1.73578
DEFA4	1.26451
FREM1	1.53098
ZMAT4	1.52464
TRPV6	3.83816
WNK2	1.85618
ARMC3	1.22845
FAT3	1.27551
PKNOX2	1.01793
CDX2	1.51594
CLEC1B	1.05943
VWA2	1.4838
NELL1	2.0755
PASD1	2.00206
PPP1R14D	1.22268
SPINT1	1.6885
GABRB3	1.58836
SCN3B	1.12013
SERPINB7	1.82318
PLD4	1.13429
TMEM130	2.02326
CLEC4D	1.25386
MMP10	2.4858
MS4A15	1.22407
MEI1	1.02783
JSRP1	1.03672
TMC4	1.37288
TTYH1	2.41426
SPINT2	1.46627
LY6D	2.76378
GGT6	2.32324
KLK1	2.21211
KLK5	1.65213
KLK6	1.76281
KLK11	4.30388
KLK13	1.78909
KRT80	2.69284
RCOR2	1.50478
EVPL	1.23476
ENTPD3	1.99001
SCARA5	1.09405
PNOC	1.88044
FAM83B	3.29032
KLHL30	1.10964
CHRM1	1.30774
ADAM18	1.80623
NPNT	1.23774
PLA2G4F	1.17424
KLK7	1.93231
ACTBL2	1.76754
STK32A	1.28762
P2RY12	1.02713
SPRR1B	2.4505
SPRR1A	1.42369
CRCT1	1.87303
CCDC8	1.01644
ZNF280A	1.28891
BNC1	1.73278
NLGN1	2.80314
CTNND2	1.49306
ZPLD1	3.61496
RNF150	1.30287
SLN	1.36653
LGALS9B	1.68718
CST2	1.08605
CST1	1.71525
SEMA3E	2.17713
ADORA2B	1.17098
KRT75	1.13115
KRT4	4.15759
KRT83	1.53813
PFKFB3	1.14331
IRX2	1.35444
SIX2	1.19948
DLGAP1	1.18094
HOXB9	2.82485
SDR16C5	1.54413
LILRP2	1.11204
TRH	1.91993
PKHD1	1.65113
PDGFD	1.09507
PLAC1	1.79852
HS6ST2	1.71546
PKIA	1.86145
FPR2	1.20902
FPR1	1.12786
FUT3	1.18436
NPTX1	1.86477
KRT19	2.81203
KRT15	2.24961
KRT13	2.82133
KSR2	1.37116
CDK5R2	1.23293
TMEM51	1.16075
UTF1	1.0925
COL8A2	1.13781
MLLT3	1.33324
FAM90A1	1.08038
FRMD5	1.39917
MAL	1.04721
GAP43	1.00405
LRRC15	1.19847
CALB2	1.73464
CSDC2	1.16118
ARNT2	1.37984
KRT2	1.1686
MYEOV	1.08348
HPSE2	1.07827
EVC2	1.05808
DMRT2	2.04071
OLR1	1.34135
INSM1	1.61417
AGR3	3.34166
SUSD5	1.07411
TLR10	1.59122
GLIS1	1.54576
SLC6A19	1.51478
LINGO2	1.45509
SLC26A9	2.00382
UGT8	1.50412
CD164L2	1.36517
DES	1.26024
CST6	1.56595
CHRNA7	1.41178
DPP10	1.8322
PRIMA1	1.76085
GAPT	1.35459
LRRN1	2.55304
TMPRSS7	1.39543
SPHK1	1.16843
ENTHD1	1.47121
DSCAML1	1.69969
RIMKLA	1.46758
B3GNT8	1.003
KCNA3	1.00504
UBE2U	1.55815
CD19	1.37004
ZBED2	1.42329
NHLH2	1.90705
MBOAT4	1.02118
MLF1	1.02518
CALML5	2.08163
UCN3	1.39734
CTXN1	1.47112
ERBB4	1.25989
PSAPL1	1.70003
ALOXE3	2.14805
TMEM125	1.42343
SLITRK4	1.37266
ARL14	1.84081
NRXN1	1.89176
TH	1.57541
SLC9A4	2.21916
FZD2	1.0397
RNF182	1.05069
OXTR	1.23639
CHRM2	1.47822
MAPK15	1.19479
TMEM132C	1.21289
SOX2	1.34447
MAB21L2	1.21276
C6orf223	1.16257
TIGIT	1.1191
B4GALNT4	2.49449
NXPH4	1.24751
CAV3	1.24766
EPHB3	1.53705
C1orf116	1.81272
WFDC10B	1.07382
IGSF5	1.81082
NKX2-5	1.8036
CALHM3	1.62211
CALN1	1.85377
C2CD4C	1.24704
GRIN2A	2.20511
KLRC4	1.13927
MACC1	2.30074
B3GALT5	3.60425
SLC35F3	1.69771
KCTD8	2.32993
ARSI	1.06683
TACSTD2	2.28698
EFNA5	1.46113
PKP3	1.61733
KCND2	1.62793
GAST	2.26836
SLITRK6	1.32628
C14orf180	1.54069
CLDN6	1.38175
SATL1	1.07614
CLCNKB	1.00628
MUC6	3.32506
LRRC14B	1.05881
FLRT2	1.22189
ANO9	1.41752
MYADML2	1.06469
MFSD6L	1.7162
RBM11	1.46324
HS6ST3	1.55174
KRT6B	2.15311
MUC1	2.09805
SPATA8	1.37768
MORN5	1.02865
PRAME	1.0836
ADARB2	1.24082
NRG3	1.21721
KCNQ5	1.04657
CALHM1	1.04195
LEMD1	1.39435
KRT5	2.5447
BTLA	1.08086
GABRA5	2.94599
FCAR	1.0183
SPATA12	1.43737
MAGEE2	1.37775
KRT16	1.88707
KRT14	2.91896
CCK	1.84935
SLIT1	1.07911
LYPD6	1.23731
LHFPL3	1.91718
SAMD11	1.11847
AMTN	1.91703
TMEM72	1.66966
TTC24	1.08868
DMBT1	2.38306
CLEC17A	1.17684
DNER	1.67698
WNT7B	4.43505
C6orf132	1.70907
HEPACAM2	1.64839
IL17REL	1.33879
IGFL1	2.12109
PDCD1	1.68436
NCCRP1	1.27777
KRTAP1-1	1.82068
HMX3	2.03819
VWC2	1.02463
HMX2	1.691
BEND4	1.92613
ASTL	1.58734
GJB3	1.56837
SBSN	1.42132
VSTM1	1.12032
SP6	1.02671
RASSF10	1.70856
GJB4	1.26127
CTSE	3.33397
SFTA2	2.46881
NUDT11	1.42767
FUT4	1.01113
PRTN3	1.42125
AJAP1	1.83316
MMP1	1.12257
S100A2	1.4389
DTHD1	1.19239
ADAM32	1.24845
C6orf141	1.24039
GUCA2A	1.72056
LYPD2	1.25861
ZNF860	1.46324
VEPH1	3.02579
SLC28A3	2.6136
DMBX1	1.88754
SERPINB2	1.19062
CR1L	1.26229
LHFPL5	1.13646
KEL	1.37607
AVPR1B	1.12504
CLEC4C	1.32724
CARD11	1.07048
KRTAP4-1	1.34404
ZNF536	1.79704
RYR2	1.39112
PPP1R14C	2.22722
PLXNB3	1.67289
RASSF9	1.6151
MUC2	1.04294
PAX9	1.15926
GRM3	1.47118
DCAF12L1	1.66137
L1CAM	1.44854
RORB	1.1292
FANK1	1.16449
CCDC160	2.09648
GPRIN2	4.18086
COL11A2	1.33749
SLC44A4	1.35984
PSORS1C2	1.44963
PSORS1C1	1.29685
DDR1	1.1844
OR2H2	1.68911
GABBR1	1.00421
IGFL2	2.13532
KRT40	1.5757
CD177	1.50697
PCDHA2	1.03978
PRSS1	4.35364
VIT	1.05467
KRT6A	3.23554
CYS1	1.43214
CLEC6A	1.66207
C21orf62	1.6779
SERPINB5	1.57789
TMEM200C	1.07804
XKR4	1.18916
UCA1	3.47474
FOXI3	1.6527
LCNL1	1.72552
SPINK13	1.82027
MEG3	1.5487
COL28A1	1.00115
GRID2IP	1.30099
ZNF880	1.00622
NTF4	1.23375
LTB	1.31155
HOTAIR	1.67063
TSPAN19	1.83692
TNF	1.17462
MIR155HG	1.00911
C12orf75	1.38342
HGC6.3	1.91695
ARHGEF38	1.22972
SHISA9	1.5582
TNFRSF13B	1.36824
AQP1	1.22455
PNMA2	1.44063
ARHGAP8	1.40207
PCDHGC4	1.15863
UGT1A10	2.15762
ZNF702P	1.3563
PSG4	1.47291
INSL3	1.05634
PCDHGB8P	1.12731
FMN1	1.07038
FOXD1	1.84631
RTL1	2.05011
PCDHA3	1.12862
ZNF486	1.1
OR13A1	1.31272
CAPNS2	1.0197
CLLU1	1.20053
CLEC5A	1.36969
TUBB3	1.62676
TUBB8	1.04059
MMP12	1.90315
GDF2	1.7383
ANXA8L1	2.6274
ANXA8	1.87992
ZNF488	1.21918
SLC6A14	2.29866
SPIB	2.8722
LHX1	1.61976
ZNF280B	1.30409
HNF1B	1.01836
XKR5	1.05526
FLJ16779	1.25288
NEFL	2.60126
